# Supplementary material for: Spatial and Genetic Diversity of Clinical Isolates of Blastocystis in Italy: A Network Analysis
Source: Pathogens. 2025 Feb 3;14(2):139. doi: 10.3390/pathogens14020139 (PMC11858726; doi:10.3390/pathogens14020139)
Supplement: Supplementary file 1 [file pathogens-14-00139-s001.zip]

Archive with 1 entries (1 files):
- pathogens-3343569-supplementary.pdf
